# Supplementary material for: Structural and Spectroscopic Characterization of Two Nitropyridine Amino N-Oxide Derivatives
Source: Int J Mol Sci. 2026 Jul 12;27(14):6216. doi: 10.3390/ijms27146216 (PMC13410333; doi:10.3390/ijms27146216)
Supplement: Supplementary file 1 [file ijms-27-06216-s001.zip]

Archive with 1 entries (1 files):
- ijms-4385394-supplementary.pdf
